# Supplementary material for: A Molecular Lateral Flow Assay for SARS-CoV-2 Quantitative Detection
Source: Biosensors (Basel). 2022 Oct 26;12(11):926. doi: 10.3390/bios12110926 (PMC9687750; doi:10.3390/bios12110926)
Supplement: Supplementary file 1 [file biosensors-12-00926-s001.zip]

Archive with 1 entries (1 files):
- biosensors-1951735-supplementary.pdf
